# Supplementary material for: Inter-Antibody Variability in the Clinical Pharmacokinetics of Monoclonal Antibodies Characterized Using Population Physiologically Based Pharmacokinetic Modeling
Source: Antibodies (Basel). 2024 Jul 9;13(3):54. doi: 10.3390/antib13030054 (PMC11270311; doi:10.3390/antib13030054)
Supplement: Supplementary file 1 [file antibodies-13-00054-s001.zip]

Archive with 1 entries (1 files):
- antibodies-3059681-supplementary.pdf
